# Supplementary material for: First report of the leaf-mining genus Antispila Hübner, [1825] from mainland China, with the description of a new species feeding on Cornus (Lepidoptera, Heliozelidae)
Source: Zookeys. 2017 Jul 24;(686):95–107. doi: 10.3897/zookeys.686.13680 (PMC5672564; doi:10.3897/zookeys.686.13680)
Supplement: XML Treatment for Antispila sinensis [file zookeys.686.13680-treatment1.xml]

<!DOCTYPE tp:taxon-treatment
  PUBLIC "-//TaxonX//DTD Taxonomic Treatment Publishing DTD v0 20100105//EN" "tax-treatment-NSO.dtd">
<tp:taxon-treatment xmlns:tp="http://www.plazi.org/taxpub"><tp:treatment-meta><kwd-group><label>Taxon classification</label><kwd><named-content xmlns:xlink="http://www.w3.org/1999/xlink" content-type="kingdom">Animalia</named-content></kwd><kwd><named-content xmlns:xlink="http://www.w3.org/1999/xlink" content-type="order">Lepidoptera</named-content></kwd><kwd><named-content xmlns:xlink="http://www.w3.org/1999/xlink" content-type="family">Heliozelidae</named-content></kwd></kwd-group><mixed-citation publication-type="journal"><person-group><name><surname>Liu</surname><given-names>Tengteng</given-names></name><name><surname>Wang</surname><given-names>Shuxia</given-names></name></person-group><article-title>First report of the leaf-mining genus <italic><tp:taxon-name><tp:taxon-name-part taxon-name-part-type="genus" reg="Antispila">Antispila</tp:taxon-name-part></tp:taxon-name></italic> Hübner, [1825] from mainland China, with the description of a new species feeding on <italic><tp:taxon-name><tp:taxon-name-part taxon-name-part-type="genus" reg="Cornus">Cornus</tp:taxon-name-part></tp:taxon-name></italic> (<tp:taxon-name><tp:taxon-name-part taxon-name-part-type="order">Lepidoptera</tp:taxon-name-part></tp:taxon-name>, <tp:taxon-name><tp:taxon-name-part taxon-name-part-type="family">Heliozelidae</tp:taxon-name-part></tp:taxon-name>)</article-title><source>Zookeys</source><day>24</day><month>7</month><year>2017</year><volume>2017</volume><issue>686</issue><fpage>95</fpage><lpage>107</lpage><pub-id pub-id-type="doi">10.3897/zookeys.686.13680</pub-id></mixed-citation></tp:treatment-meta><tp:nomenclature><tp:taxon-name>
            <tp:taxon-name-part taxon-name-part-type="genus" reg="Antispila">Antispila</tp:taxon-name-part>
            <tp:taxon-name-part taxon-name-part-type="species" reg="sinensis">sinensis</tp:taxon-name-part>
            <object-id xmlns:xlink="http://www.w3.org/1999/xlink" content-type="zoobank" xlink:type="simple">http://zoobank.org/2529442C-31AC-41AE-AB57-5093C72EFFC1</object-id>
          </tp:taxon-name><tp:taxon-status xmlns:xlink="http://www.w3.org/1999/xlink" xlink:type="simple">sp. n.</tp:taxon-status><xref ref-type="fig" rid="F1">Figs 1–3</xref><xref ref-type="fig" rid="F2">, 4–6</xref><xref ref-type="fig" rid="F3">, 7</xref><xref ref-type="fig" rid="F4">, 8–12</xref><xref ref-type="fig" rid="F5">, 13–14</xref><xref ref-type="fig" rid="F6">, 15–22</xref><xref ref-type="fig" rid="F7">, 23</xref></tp:nomenclature><tp:treatment-sec sec-type="diagnosis" id="SECID0EFLAC"><title>Diagnosis.</title><p>This species can be easily separated from the two European <italic><tp:taxon-name><tp:taxon-name-part taxon-name-part-type="genus" reg="Cornus">Cornus</tp:taxon-name-part></tp:taxon-name></italic> feeding species, <italic><tp:taxon-name><tp:taxon-name-part taxon-name-part-type="genus" reg="Antispila">A.</tp:taxon-name-part> <tp:taxon-name-part taxon-name-part-type="species" reg="treitschkiella">treitschkiella</tp:taxon-name-part></tp:taxon-name></italic> (Fischer von Röslerstamm, 1843) and <italic><tp:taxon-name><tp:taxon-name-part taxon-name-part-type="genus" reg="Antispila">A.</tp:taxon-name-part> <tp:taxon-name-part taxon-name-part-type="species" reg="metallella">metallella</tp:taxon-name-part></tp:taxon-name></italic> (Denis &amp; Schiffermüller, 1775), by the forewing with the opposite basal spots separated and thus not forming a fascia, and by the vein Rs<sub>3+4</sub> reaching costa near apex and the absence of the stem of vein M. <italic><tp:taxon-name><tp:taxon-name-part taxon-name-part-type="genus" reg="Antispila">Antispila</tp:taxon-name-part> <tp:taxon-name-part taxon-name-part-type="species" reg="treitschkiella">treitschkiella</tp:taxon-name-part></tp:taxon-name></italic> has a basal fascia in the forewing, and <italic><tp:taxon-name><tp:taxon-name-part taxon-name-part-type="genus" reg="Antispila">A.</tp:taxon-name-part> <tp:taxon-name-part taxon-name-part-type="species" reg="metallella">metallella</tp:taxon-name-part></tp:taxon-name></italic> has the vein Rs<sub>3+4</sub> reaching termen and has an M stem in the forewing. Specimens with the inner spots joined into a fascia, <italic><tp:taxon-name><tp:taxon-name-part taxon-name-part-type="genus" reg="Antispila">A.</tp:taxon-name-part> <tp:taxon-name-part taxon-name-part-type="species" reg="sinensis">sinensis</tp:taxon-name-part></tp:taxon-name></italic> could be separated from <italic><tp:taxon-name><tp:taxon-name-part taxon-name-part-type="genus" reg="Antispila">A.</tp:taxon-name-part> <tp:taxon-name-part taxon-name-part-type="species" reg="treitschkiella">treitschkiella</tp:taxon-name-part></tp:taxon-name></italic> reliably by genitalia. Although DNA Barcode distance analysis suggests <italic><tp:taxon-name><tp:taxon-name-part taxon-name-part-type="genus" reg="Antispila">A.</tp:taxon-name-part> <tp:taxon-name-part taxon-name-part-type="species" reg="tateshinensis">tateshinensis</tp:taxon-name-part></tp:taxon-name></italic> Kuroko, 1987 and <italic><tp:taxon-name><tp:taxon-name-part taxon-name-part-type="genus" reg="Antispila">A.</tp:taxon-name-part> <tp:taxon-name-part taxon-name-part-type="species" reg="purplella">purplella</tp:taxon-name-part></tp:taxon-name></italic> Kuroko, 1961 to be the closest relatives (Fig. <xref ref-type="fig" rid="F7">23</xref>), morphologically, <italic><tp:taxon-name><tp:taxon-name-part taxon-name-part-type="genus" reg="Antispila">A.</tp:taxon-name-part> <tp:taxon-name-part taxon-name-part-type="species" reg="sinensis">sinensis</tp:taxon-name-part></tp:taxon-name></italic> most closely resembles <italic><tp:taxon-name><tp:taxon-name-part taxon-name-part-type="genus" reg="Antispila">A.</tp:taxon-name-part> <tp:taxon-name-part taxon-name-part-type="species" reg="purplella">purplella</tp:taxon-name-part></tp:taxon-name></italic>, which feeds on <italic><tp:taxon-name><tp:taxon-name-part taxon-name-part-type="genus" reg="Cornus">Cornus</tp:taxon-name-part> <tp:taxon-name-part taxon-name-part-type="species" reg="controversa">controversa</tp:taxon-name-part></tp:taxon-name></italic> and <italic><tp:taxon-name><tp:taxon-name-part taxon-name-part-type="genus" reg="Cornus">C.</tp:taxon-name-part> <tp:taxon-name-part taxon-name-part-type="species" reg="brachypoda">brachypoda</tp:taxon-name-part></tp:taxon-name></italic>. These two species are similar in terms of the hooked structure of the phallus, the cusps of the ovipositor and wing venation but can be distinguished by the thin ventral tube in the distal part of the phallus, which is bifurcated in <italic><tp:taxon-name><tp:taxon-name-part taxon-name-part-type="genus" reg="Antispila">A.</tp:taxon-name-part> <tp:taxon-name-part taxon-name-part-type="species" reg="purplella">purplella</tp:taxon-name-part></tp:taxon-name></italic>. In addition, the region of the vinculum adjacent to the triangular median protrusion is almost flat in <italic><tp:taxon-name><tp:taxon-name-part taxon-name-part-type="genus" reg="Antispila">A.</tp:taxon-name-part> <tp:taxon-name-part taxon-name-part-type="species" reg="sinensis">sinensis</tp:taxon-name-part></tp:taxon-name></italic>, while it is apparently concave in <italic><tp:taxon-name><tp:taxon-name-part taxon-name-part-type="genus" reg="Antispila">A.</tp:taxon-name-part> <tp:taxon-name-part taxon-name-part-type="species" reg="purplella">purplella</tp:taxon-name-part></tp:taxon-name></italic>.</p></tp:treatment-sec><tp:treatment-sec sec-type="type material" id="SECID0EABAE"><title>Type material.</title><p>China: <bold>Holotype</bold> ♂, Mt. Baxian, <named-content xmlns:xlink="http://www.w3.org/1999/xlink" content-type="dwc:verbatimCoordinates" xlink:type="simple"><named-content content-type="geo-json" specific-use="{&#34;type&#34;:&#34;Point&#34;,&#34;coordinates&#34;:[117.550000,40.180000]}" id="NCID0ELBAE" xlink:type="simple">40.18°N, 117.55°E</named-content></named-content>, 300–600 m, Ji County, Tianjin, larva coll. 5.ix.2013, emerged 9.iii.2014 (indoors), leaf-mine on <italic><tp:taxon-name><tp:taxon-name-part taxon-name-part-type="genus" reg="Cornus">Cornus</tp:taxon-name-part> <tp:taxon-name-part taxon-name-part-type="species" reg="walteri">walteri</tp:taxon-name-part></tp:taxon-name></italic>, leg. Tengteng Liu, genitalia slide No. LIU12870 (deposited in <named-content xmlns:xlink="http://www.w3.org/1999/xlink" content-type="dwc:institutional_code" xlink:type="simple">NKU</named-content>).</p><!--PageBreak--><p>
            <bold>Paratypes. Tianjin</bold>: 2♂, 1♀, larva coll. 5.ix.2013, emerged 8, 9.iii.2014, 1♂, 1♀, larva coll. 6.ix.2013, emerged 6, 12.iii.2014, 3♂, 1♀, larva coll. 9.viii.2013, 20, 25.x.2013, 10, 11.iii.2014, 5♂, 5♀, larva coll. 24.vi.2014, emerged vii-2014, other data same as holotype, genitalia slide Nos. LTT12559♀, LTT12613–4♂, LTT12866♀, LTT12867–9♂, LTT12871–3♂, LTT12874–5♀, wing slide Nos. LTT12613–4W, LTT12874W (deposited in <named-content xmlns:xlink="http://www.w3.org/1999/xlink" content-type="dwc:institutional_code" xlink:type="simple">NKU</named-content>); 12♂, 12♀, Mt. Baxian, <named-content xmlns:xlink="http://www.w3.org/1999/xlink" content-type="dwc:verbatimCoordinates" xlink:type="simple"><named-content content-type="geo-json" specific-use="{&#34;type&#34;:&#34;Point&#34;,&#34;coordinates&#34;:[117.557000,40.194000]}" id="NCID0ENCAE" xlink:type="simple">40.194°N, 117.557°E</named-content></named-content>, 300 m, Ji County, Tianjin, larva coll. 29, 30.vi, 23.vii.2015, shield made 2, 3, 5, 25, 27.vii.2015, emerged 27, 29, 31.vii, 2, 13, 20.viii.2015, leaf-mine on <italic><tp:taxon-name><tp:taxon-name-part taxon-name-part-type="genus" reg="Cornus">Cornus</tp:taxon-name-part> <tp:taxon-name-part taxon-name-part-type="species" reg="walteri">walteri</tp:taxon-name-part></tp:taxon-name></italic>, leg. Tengteng Liu, registered Nos. SDNU_BXS150601–05, BXS150607, BXS150608–12, BXS150615, BXS150617–19, BXS150625–27, BXS150630–31, BXS150633, BXS150701–03, BXS150704–05 (deposited in <named-content xmlns:xlink="http://www.w3.org/1999/xlink" content-type="dwc:institutional_code" xlink:type="simple">SDNU</named-content>); <bold>Shandong</bold>: 7♂, 6♀, Mt. Fohui, Jinan, <named-content xmlns:xlink="http://www.w3.org/1999/xlink" content-type="dwc:verbatimCoordinates" xlink:type="simple"><named-content content-type="geo-json" specific-use="{&#34;type&#34;:&#34;Point&#34;,&#34;coordinates&#34;:[117.050000,36.633000]}" id="NCID0EHDAE" xlink:type="simple">36.633°N, 117.050°E</named-content></named-content>, 260 m, leaf-mine on <italic><tp:taxon-name><tp:taxon-name-part taxon-name-part-type="genus" reg="Cornus">Cornus</tp:taxon-name-part> <tp:taxon-name-part taxon-name-part-type="species" reg="walteri">walteri</tp:taxon-name-part></tp:taxon-name></italic>, larva coll. 7.ix.2015, shield made 7, 10, 11, 13.ix.2015, emerged 26, 30.x.2015, 31.iii, 15, 19, 23, 24.vi.2016, leg. Tengteng Liu, genitalia slide No. LIU15003♂, registered Nos. SDNU_JN150903–04, JN150909, JN150911–14, JN150918–19, JN150926, JN150928–9, JN150939, JN150944, JN150947 (deposited in <named-content xmlns:xlink="http://www.w3.org/1999/xlink" content-type="dwc:institutional_code" xlink:type="simple">SDNU</named-content>).</p><p>
            <bold>Adult</bold> (Figs <xref ref-type="fig" rid="F1">1</xref>, <xref ref-type="fig" rid="F1">2</xref>). Forewing length 2.4–3.0 mm. Head deep silvery gray, smooth. Base of proboscis covered with larger scales. Labial palpus dark gray. Antennae blackish fuscous, distal two segments grayish white. Thorax and tegula dark gray, with purplish-blue metallic reflection. Legs silvery gray to deep silvery gray, tarsi dark gray dorso-distally except last segment. Forewing black, with purplish-blue reflection; two more or less triangular silvery white spots on costa at 1/3 and 2/3; two similar spots on dorsum opposite costal spots, inner pair sometimes joined into a fascia, especially in female (Fig. <xref ref-type="fig" rid="F1">2</xref>); cilia black basally, dark gray distally. Hindwing dark gray. Abdomen dark gray dorsally, silvery gray ventrally; vestiture on external genitalia dark gray.</p><fig id="F1" position="float" orientation="portrait"><label>Figures 1–3.</label><caption><p>Adult and wing venation of <italic><tp:taxon-name><tp:taxon-name-part taxon-name-part-type="genus" reg="Antispila">Antispila</tp:taxon-name-part> <tp:taxon-name-part taxon-name-part-type="species" reg="sinensis">sinensis</tp:taxon-name-part></tp:taxon-name></italic> sp. n. <bold>1</bold> Adult, paratype, male, BXS130941 <bold>2</bold> Adult, paratype, female, SDNU_JN150947 <bold>3</bold> Wing venation, female, slide No. LTT12874W, paratype.</p></caption><graphic xmlns:xlink="http://www.w3.org/1999/xlink" xlink:href="zookeys-686-095-g001.jpg" position="float" orientation="portrait" xlink:type="simple" id="oo_146384.jpg"/></fig><p>
            <italic>Venation</italic> (Fig. <xref ref-type="fig" rid="F1">3</xref>). Forewing with Sc reaching before middle on costa; R<sub>1</sub> from 2/5 on upper margin of cell to costal 3/5, Rs<sub>1</sub> from 1/7 on upper margin of cell to costal 3/4, Rs<sub>2</sub> from distal end of cell, Rs<sub>3+4</sub> reaching costa before apex; cell triangular distally; M<sub>1</sub> stalked with Rs<sub>3+4</sub>, to termen near apex, M<sub>2+3</sub> from near distal end of cell; Cu from distal 1/7 of lower margin of cell; A<sub>1+2</sub> to beyond middle of dorsum. Hindwing with Sc to costal 3/5, R+M ending in 4 branches: Rs to costa near apex, M<sub>1</sub>, M<sub>2</sub> and M<sub>3</sub> to dorsum; Cu ending in 2 branches; A<sub>1+2</sub> weak. Male with one frenulum, female bearing two frenular bristles and several hairscales.</p><p>
            <italic>Male genitalia</italic> (Figs <xref ref-type="fig" rid="F2">4</xref>, <xref ref-type="fig" rid="F2">5</xref>, <xref ref-type="fig" rid="F2">5a</xref>). Uncus setose on posterior margin, with two setose sacs ventrally. Vinculum slightly shorter than phallus, anteriorly rounded, posteriorly almost even besides triangular median protrusion. Valva more or less rectangular on basal half, digitally extended distally, pecten on pedicel, with 10–14 comb teeth (Fig. <xref ref-type="fig" rid="F2">5a</xref>); transtilla almost uniform in width, sublateral processes relatively short. Juxta about half as long as phallus, densely covered with teeth on basal 2/5, anteriorly spade-shaped. Phallus long, strongly expanded at base laterally; distal part beyond base of juxta complex, curved, with small hooks distally and medio-ventrally, an incision before middle dorsally, a thin tube extruded near base ventrally.</p><fig id="F2" position="float" orientation="portrait"><label>Figures 4–6.</label><caption><p>Genitalia of <italic><tp:taxon-name><tp:taxon-name-part taxon-name-part-type="genus" reg="Antispila">Antispila</tp:taxon-name-part> <tp:taxon-name-part taxon-name-part-type="species" reg="sinensis">sinensis</tp:taxon-name-part></tp:taxon-name></italic> sp. n. <bold>4</bold> Male genitalia <italic>in situ</italic>, slide No. LTT12873, paratype <bold>5</bold> Male genitalia unrolled, slide No. LTT12872, paratype, red arrow referring to the region of the vinculum adjacent to the triangular median protrusion <bold>5a</bold> Close-up of comb teeth on pecten, slide No. LIU15003 <bold>6</bold> Female genitalia, slide No. LTT12875, paratype <bold>6a</bold> Close-up of ovipositor tip, same slide as in Fig. <xref ref-type="fig" rid="F2">6</xref>.</p></caption><graphic xmlns:xlink="http://www.w3.org/1999/xlink" xlink:href="zookeys-686-095-g002.jpg" position="float" orientation="portrait" xlink:type="simple" id="oo_146386.jpg"/></fig><!--PageBreak--><!--PageBreak--><p>
            <italic>Female genitalia</italic> (Fig. <xref ref-type="fig" rid="F2">6</xref>, <xref ref-type="fig" rid="F2">6a</xref>). Ovipositor with 3 cusps at either side (Fig. <xref ref-type="fig" rid="F2">6a</xref>). Eighth sternum medially indented posteriorly, with many papillate setal sockets, triangularly protruded on posterior margin ventrally. Vestibulum oval, covered with spines anteriorly, inner with paired wrinkled sclerotization, each with a long spine. Corpus bursae membranous.</p><!--PageBreak--><p>
            <bold>Final instar larva in mine</bold> (Figs <xref ref-type="fig" rid="F3">7</xref>–<xref ref-type="fig" rid="F4">12</xref>). Body length about 5.0 mm. Two stemmata visible. Prothorax (TI) with sternum and tergum strongly sclerotized (Fig. <xref ref-type="fig" rid="F3">7</xref>). T2–3 and A5–9 with terga strongly sclerotized, covered with granules; eighth tergum with a weakly sclerotized oval zone medially, a row of sclerotized pointed bumps along posterior margin (Fig. <xref ref-type="fig" rid="F3">7</xref>). A5–9 with sternum strongly sclerotized, covered with granules, A5 and A6 with weak sclerotized zones medially (Fig. <xref ref-type="fig" rid="F3">7</xref>). Tenth tergum more or less oval, lateral and ventral plate sclerotized. Thorax legs and prolegs absent (Fig. <xref ref-type="fig" rid="F3">7</xref>).</p><fig id="F3" position="float" orientation="portrait"><label>Figures 7.</label><caption><p>Final instar larva in leaf-mine, showing sclerotized plate and granules on the body, registered No. SDNU_JN150907.</p></caption><graphic xmlns:xlink="http://www.w3.org/1999/xlink" xlink:href="zookeys-686-095-g003.jpg" position="float" orientation="portrait" xlink:type="simple" id="oo_146389.jpg"/></fig><p>
            <italic>Head</italic> (Figs <xref ref-type="fig" rid="F4">8–9</xref>). Three long setae on A-group, A1 internal to stemmata, A3 posterior to stemmata I, A2 internal to A3; Fa internal and dorsal to F1; P-group close to adfrontal area, with P1 longer than P2, two short setae lateral and ventral to P1 which might be real P setae, while P setae here designated might be AF setae; L1 posterior to A3; V-group with 2 micro-setae; O1 ventral to stemmata II, O2 and O3 ventral to stemmata I; SO1 below antennae, SO2 dorsal to SO1; G-group with three setae, G1, MG1, and MG2.</p><fig id="F4" position="float" orientation="portrait"><label>Figures 8–12.</label><caption><p>Larval chaetotary of <italic><tp:taxon-name><tp:taxon-name-part taxon-name-part-type="genus" reg="Antispila">Antispila</tp:taxon-name-part> <tp:taxon-name-part taxon-name-part-type="species" reg="sinensis">sinensis</tp:taxon-name-part></tp:taxon-name></italic> sp. n. <bold>8</bold> Head lateral view <bold>9</bold> Head front view <bold>10</bold> Thorax <bold>11</bold> Abdomen <bold>12</bold> A10 dorsal and ventral view.</p></caption><graphic xmlns:xlink="http://www.w3.org/1999/xlink" xlink:href="zookeys-686-095-g004.jpg" position="float" orientation="portrait" xlink:type="simple" id="oo_146390.jpg"/></fig><p>
            <italic>Thorax</italic> (Fig. <xref ref-type="fig" rid="F4">10</xref>). TI with D1 anterior and slightly ventral to D2, XD1 anterior and ventral to D1, near anterior margin prothoracic shield, MXD1close to posterior margin of prothoracic shield; SD1 and SD2 on lateral margin and posterior margin respectively, SD1 longer than SD2; L-group with 3 setae, L2 ventral to SD1, L3 close to spiracle, L2 between L1 and L3; SV-group with two setae, same in length; two micro-setae on concave of lateral margin of sternum; sternum with 4 MV setae. TII similar to TI, one MD setae anterior to D1; SD2 close to SD1, with two MSD setae anteriorly; SV-group with only one seta; two MV setae exist. TIII similar to TII, except with SD2 missed.</p><p>
            <italic>Abdomen</italic> (Figs <xref ref-type="fig" rid="F4">11</xref>, <xref ref-type="fig" rid="F4">12</xref>). A1 with D-group and SD-group setae very short, SD1 dorsal and posterior to spiracle, SD2 next to spiracle; L-group and SV-group setae long, L1 posterior to spiracle, L2 ventral to L1, L3 posterior and ventral to L2, SV1 anterior and slightly ventral to L3. A2 similar to A1. A3 similar to A1, but with L3 shorter, SV1 moved ventrally, MV1 absent. A4–7 similar to A3, except with L3 longer on A7. A8 with D1 anterior and dorsal to D2, L-group more or less same in length, arranged in <!--PageBreak--><!--PageBreak--><!--PageBreak--><!--PageBreak-->line. A9 similar to A8, but with L3 absent. A10 apparently sclerotized on both sternum and tergum, with a single plate dorsally and two paired plates ventrally (Fig. <xref ref-type="fig" rid="F4">12</xref>).</p><p>
            <bold>Pupa and shield</bold> (Figs <xref ref-type="fig" rid="F5">13–14</xref>, <xref ref-type="fig" rid="F6">20–22</xref>). Shield 4.3 ± 0.3 mm in longitudinal diameter, 2.4 ± 0.2 mm in latitudinal diameter, with 13.2 ± 3.3 spines (n = 23), but also some extremes without spines (Fig. <xref ref-type="fig" rid="F6">21</xref>). Pupa changing from white to dark fuscous during maturity (Figs <xref ref-type="fig" rid="F5">13–14</xref>).</p><fig id="F5" position="float" orientation="portrait"><label>Figures 13–14.</label><caption><p>Pupa of <italic><tp:taxon-name><tp:taxon-name-part taxon-name-part-type="genus" reg="Antispila">Antispila</tp:taxon-name-part> <tp:taxon-name-part taxon-name-part-type="species" reg="sinensis">sinensis</tp:taxon-name-part></tp:taxon-name></italic> sp. n. <bold>13</bold> a white early stage pupa <bold>14</bold> pupa just before emergence in ventral, lateral, and dorsal view.</p></caption><graphic xmlns:xlink="http://www.w3.org/1999/xlink" xlink:href="zookeys-686-095-g005.jpg" position="float" orientation="portrait" xlink:type="simple" id="oo_146391.jpg"/></fig><fig id="F6" position="float" orientation="portrait"><label>Figures 15–22.</label><caption><p>Leaf mine, host plant and shield of <italic><tp:taxon-name><tp:taxon-name-part taxon-name-part-type="genus" reg="Antispila">Antispila</tp:taxon-name-part> <tp:taxon-name-part taxon-name-part-type="species" reg="sinensis">sinensis</tp:taxon-name-part></tp:taxon-name></italic> sp. n. <bold>15</bold> Leaf mines on <italic><tp:taxon-name><tp:taxon-name-part taxon-name-part-type="genus" reg="Cornus">Cornus</tp:taxon-name-part> <tp:taxon-name-part taxon-name-part-type="species" reg="walteri">walteri</tp:taxon-name-part></tp:taxon-name></italic> <bold>16</bold> A large blotch mine occupied by two larvae one of which has made a cut-out <bold>17</bold> piercing scar on the disc of a leaf indicated by a red arrow <bold>18</bold> piercing scar (red arrow) near margin of a leaf where callus also occurs (blue arrow) <bold>19</bold> Early linear mine with an active larva <bold>20</bold> Larva in freshly made shield, searching for a pupation site on the ground <bold>21</bold> Shield without spines along margin, pupal exuviae and exuviae of prepupa (red arrow) <bold>22</bold> Shield with several spines along margin, pupal exuviae.</p></caption><graphic xmlns:xlink="http://www.w3.org/1999/xlink" xlink:href="zookeys-686-095-g006.jpg" position="float" orientation="portrait" xlink:type="simple" id="oo_146392.jpg"/></fig></tp:treatment-sec><tp:treatment-sec sec-type="DNA barcode" id="SECID0ELPAE"><title>DNA barcode.</title><p>Four DNA barcodes from individuals from each of the collecting sites have been submitted to <abbrev xmlns:xlink="http://www.w3.org/1999/xlink" content-type="institution" xlink:title="Barcode of Life Data Systems" id="ABBRID0ERPAE" xlink:type="simple">BOLD</abbrev> under the public Dataset “DS-ANTISIN” (doi: <ext-link xmlns:xlink="http://www.w3.org/1999/xlink" xlink:type="simple" ext-link-type="doi" xlink:href="10.5883/DS-ANTISIN)">10.5883/DS-ANTISIN)</ext-link>. The Barcode Identification Number is <abbrev xmlns:xlink="http://www.w3.org/1999/xlink" content-type="institution" xlink:title="Barcode of Life Data Systems" id="ABBRID0E2PAE" xlink:type="simple">BOLD</abbrev>:ADG5043. A neighbor joining tree with barcodes of other <italic><tp:taxon-name><tp:taxon-name-part taxon-name-part-type="genus" reg="Antispila">Antispila</tp:taxon-name-part></tp:taxon-name></italic> species, particularly <italic><tp:taxon-name><tp:taxon-name-part taxon-name-part-type="genus" reg="Cornus">Cornus</tp:taxon-name-part></tp:taxon-name></italic> feeding species and Japanese species, is given in Fig. <xref ref-type="fig" rid="F7">23</xref>.</p><fig id="F7" position="float" orientation="portrait"><label>Figure 23.</label><caption><p>Neighbor-joining tree estimated from DNA barcode sequences under dataset “DS-ANTISIN”, performed by using Kimura 2-Parameter model. Clades representing <italic><tp:taxon-name><tp:taxon-name-part taxon-name-part-type="genus" reg="Antispila">A.</tp:taxon-name-part> <tp:taxon-name-part taxon-name-part-type="species" reg="sinensis">sinensis</tp:taxon-name-part></tp:taxon-name></italic> sp. n. are marked blue.</p></caption><graphic xmlns:xlink="http://www.w3.org/1999/xlink" xlink:href="zookeys-686-095-g007.jpg" position="float" orientation="portrait" xlink:type="simple" id="oo_146393.jpg"/></fig></tp:treatment-sec><tp:treatment-sec sec-type="host" id="SECID0EKRAE"><title>Host plant.</title><p>
            <italic><tp:taxon-name><tp:taxon-name-part taxon-name-part-type="genus" reg="Cornus">Cornus</tp:taxon-name-part> <tp:taxon-name-part taxon-name-part-type="species" reg="walteri">walteri</tp:taxon-name-part></tp:taxon-name></italic> Wangerin (<tp:taxon-name><tp:taxon-name-part taxon-name-part-type="family">Cornaceae</tp:taxon-name-part></tp:taxon-name>).</p></tp:treatment-sec><tp:treatment-sec sec-type="distribution" id="SECID0EASAE"><title>Distribution.</title><p>China (Shandong, Tianjin).</p></tp:treatment-sec><tp:treatment-sec sec-type="biology" id="SECID0EFSAE"><title>Biology.</title><p>Egg is laid on the lower side of a leaf, usually close to leaf margin and occasionally near main vein, where a darker area of callus (piercing scar) caused by piercing of the ovipositor is invariably seen (Figs <xref ref-type="fig" rid="F6">17</xref>, <xref ref-type="fig" rid="F6">18</xref>). The leaf-mine begins as a line and extends along veins if it cannot go through (Fig. <xref ref-type="fig" rid="F6">19</xref>). The mine soon enlarges to a blotch, incorporates most or all of the earlier linear mine and finally, ends in a cut-out (Fig. <xref ref-type="fig" rid="F6">16</xref>). Several mines can be found on the same leaf (Figs <xref ref-type="fig" rid="F6">15</xref>, <xref ref-type="fig" rid="F6">16</xref>). Frass primarily occupies the opposite side of the cut-out in the mine, with a small amount extending adjacent to the cut-out (Fig. <xref ref-type="fig" rid="F6">16</xref>). The newly made larval shield often falls onto the ground, after which the larva searches for a place to pupate (Fig. <xref ref-type="fig" rid="F6">20</xref>). The larva molts once in the shield before pupation and the final larval exuviae are often protruding at one end of the shield, opposite to the end where the pupal exuviae protrude (Fig. <xref ref-type="fig" rid="F6">21</xref>). <!--PageBreak-->This species overwinters as a prepupa in the shield and pupates during early spring to emerge later as an adult. At least three generations occur annually.</p></tp:treatment-sec><tp:treatment-sec sec-type="etymology" id="SECID0ERTAE"><title>Etymology.</title><p>The specific name is derived from the country where the new species represents the first formally named <tp:taxon-name><tp:taxon-name-part taxon-name-part-type="family">Heliozelidae</tp:taxon-name-part></tp:taxon-name> species.</p></tp:treatment-sec></tp:taxon-treatment>
